# Supplementary material for: Wilson’s Disease in Oman: A National Cohort Study of Clinical Spectrum, Diagnostic Delay, and Long-Term Outcomes
Source: Clin Pract. 2025 Aug 3;15(8):144. doi: 10.3390/clinpract15080144 (PMC12384659; doi:10.3390/clinpract15080144)
Supplement: Supplementary file 1 [file clinpract-15-00144-s001.zip]

Archive with 1 entries (1 files):
- clinpract-3771055-supplementary.pdf
